# Supplementary material for: Evaluation of the Performance of the Novodiag® Stool Parasites Assay for the Detection of Intestinal Protozoa and Microsporidia
Source: Pathogens. 2023 Jun 29;12(7):889. doi: 10.3390/pathogens12070889 (PMC10385646; doi:10.3390/pathogens12070889)
Supplement: Supplementary file 1 [file pathogens-12-00889-s001.zip]

Archive with 1 entries (1 files):
- pathogens-2458995-supplementary.pdf
